# Supplementary material for: Assessment of nicotine for second hand smoke exposure in some public places in Romania by UPLC-MS
Source: Chem Cent J. 2014 May 3;8:29. doi: 10.1186/1752-153X-8-29 (PMC4024117; doi:10.1186/1752-153X-8-29)
Supplement: Additional file 1 — Worksheet “Calib-curve” presents the data used to draw the calibration curve for nicotine. Some extra-data regarding this experiment can be obtained from the worksheet “Dilutions”. The worksheet “Precision” presents the data used to calculate the precision of the analytical method. The worksheet “Accuracy” presents the data used to calculate the accuracy of the analytical method. Several worksheets were used as help the processing the data from the experiments of evaluation the nicotine concentration in the air collected from public places. The worksheet “AIR_SamplePrep” presents the summary of the sample preparation, “AirSamples” present the nicotine concentration, calculated from peak area, “AirSam-Calculus” and “AirSamp_Table” are intermediary calculations and “AirSamp_Fig3” is used to realize the Figure 3. The worksheet “UrineSamples” is used for the experiment of determination of nicotine and cotinine in the urine samples. The worksheet “Solvents” presents the data used to select the best solvent for sample preparation. [file 1752-153X-8-29-S1.xlsx]

## Sheet: Dilutions
How to make dilutions for standard curve
						Range of dilutions (ppb)
Analyte name		Abreviation	Initial conc. of stock sol. (µg/mL)	Vol. used µL	Final conc. ppb	Conc1	Conc2	Conc3	Conc4	Conc5	Conc6	Conc7	Min	Max
1	Nicotine	NIC	10	5000	5	5	1.25	0.3125	0.078125	0.0195312	0.00488281	0.0012207	0.0012207	5
	Dilution factor		Solvent	5000		0	5000	5000	5000	5000	5000	5000
	4		TOTAL Volume µL	10000		5000 C1	5000 C1	5000 C2	5000 C3	5000 C4	5000 C5	5000 C6

## Sheet: Calib-curve
Stock solution nicotine	1	mg/mL
	1000	µg/mL
First dilution for standard curve	5	µg/mL	from the initial stock sol.
Dilution factor	4
Diluted solutions used for std. curve	5	µg/mL	5000	ng/mL
	1.25	µg/mL	1250	ng/mL
	0.3125	µg/mL	312.5	ng/mL
	0.078125	µg/mL	78.125	ng/mL
	0.0195312	µg/mL	19.5312	ng/mL
	0.00488281	µg/mL	4.88281	ng/mL
STANDARD CURVE nicotine concentration in std diluted sol. (µg/mL)	Peak area, exp. 1	Peak area, exp. 2	Peak area, exp. 3	Peak area, exp. 4	Average	STD	RSD
5	145879685	130875965	144839035	144129354	1.41431e+08	7.07332e+06	5.00125
1.25	36259922	31245879	33589751	33232255	3.3582e+07	2.06164e+06	6.13914
0.3125	6688785	7689568	7589856	7585689	7.38847e+06	468925	6.3467
0.078125	1908581	1804587	1898757	2152596	1.94113e+06	148567	7.65365
0.0195312	626787	679587	749989	659852	679054	52066	7.66744
0.00488281	499589	405894	408445	468578	445626	46187.5	10.3646
noise area	31981	45745	44847	40587	40790	6288.9	15.4178
Correlation coeff	0.999851	0.999922	0.999798	0.999768	0.999875
average corellation coeff.	0.999835					9.9998		Average (figures for publicaton)
intercept	-538417	-289596	-705342	-671471	-551206	6.17		-551206
slope	2.92712e+07	2.61722e+07	2.90033e+07	2.88456e+07	2.83231e+07	2.81		2.83231e+07
LOD=3,3*noise "conc."	0.0689751	µg/mL	aproximated to:	100	ng/mL
LOD=10*noise "conc."	0.209015	µg/mL	aproximated to:	300	ng/mL
LINEST analit 1	Slope	2.83231e+07	-551206	Intercept
	STD slope	223629	471451	STD for intercept
	r2	0.999751	981496	STD of y
	F	16040.8	4	Degree of freedom
STExy		981496
LOD = 3,3*(STExy/a)		0.114357	µg/mL	aproximated to	100	ng/mL
LOQ = 10*(STExy/a)		0.346536	µg/mL	aproximated to	300	ng/mL

## Sheet: Precision
Cigarette ”smoked ” using the impinger
Cigarette Kent 8 (without filter)
Pump 0,8 mL/min,
Collection time 2 min
No. Cigarette	nicotine conc.
Cigarette 1	1256	µg/cigarette
Cigarette 2	1357
Cigarette 3	1258
Cigarette 4	1354
Cigarette 5	1389		figures for publication
Average	1322.8	µg/cigarette	1320
STD	61.6174	+/-	60
%RSD	4.6581	%	4.6

## Sheet: Accuracy
Air collected from the ventilated laboratory
15 mL acetonitrile in impinger
pumping time 2 min
pumping speed 0.8 mL/min
Speaked std. sol. Nicotine
conc. Std. sol.	20	µg/mL
volume std. sol.	1	mL
vol. acetonitrile in impinger	15	mL
Final volume	16
Nicotine final conc.	1.25	µg/mL
No. experiment	nicotine conc.
Exp. 1	1.263	µg/mL
Exp. 2	1.015
Exp. 3	1.083
Exp. 4	1.153
Exp. 5	1.042
Media	1.1112	µg/mL
STD	0.0890267	+/-
%RSD	8.01177	%
Recovery	88.896	% recovery
Note
Recovery (în AcCN from the impinger add nicotine from standard solution to make 1250 ng nicotine /mL. Before this the aer from well ventilated laboratory was pumped at 0.8 L/min. 2 minutes - the same time used to "smoke" a cigarette)

## Sheet: AIR_SamplePrep
Steps
Pumping air / pump speed	0.8	L/min
Time pumping	15	min
Total volume of air pumped	12	L
Volume solvent in impinger	15	mL
Volume of mobile phase used to re-dissolve the residue	0.1	mL
Concentration factor	150
LOD from Standard Curve	100	ng/mL in injected solution
corresponded LOD from air collected	0.833333	ng/L air collected with the impinger
LOQ from Standard Curve	300	ng/L air collected with the impinger
	2.5	ng/L

## Sheet: AirSamples
				nicotine, calculated from peak area, in ng/L air
	Exp. 1	Exp. 2	Exp. 3	Exp. 1	Exp. 2	Exp. 3	Exp. 1	Exp. 2	Exp. 3	Exp. 1	Exp. 2	Exp. 3	Exp. 1	Exp. 2	Exp. 3	Exp. 1	Exp. 2	Exp. 3	Exp. 1	Exp. 2	Exp. 3
No. of places / buildings	High schools (corridor)			Universities (corridor)			Hospitals (waiting room)			Pubs (smoking)			Pubs (nonsmoking)			Restaurants (smoking)			Restaurants (nonsmoking)
1	11.945	12.014	12.245	17.148	16.879	17.245	25.894	22.9863	24.158	538.45	554.658	548.35	13.986	15.235	14.214	700.147	669.478	692.12	60.7856	69.4756	66.2145
2	3.874	4.017	4.21	24.469	23.987	24.0896	13.589	13.988	14.754	579.658	598.351	584.122	23.458	25.514	24.351	188.214	170.147	176.444	12.1423	12.7456	11.9962
3	5.878	6.45	6.12	36.985	34.1896	35.214	7.986	7.895	8.456	974.589	998.654	989.25	8.2354	7.4587	8.3141	587.153	600.147	574.887	42.1754	46.2365	46.9864
4	3.112	2.859	3.04	23.589	21.014	22.012	26.875	28.458	27.001	239.586	256.112	245.975	10.1014	8.98654	9.1451	900.145	875.25	904.124	23.1421	23.4174	20.9014
5	11.24	10.047	9.975	17.745	16.9536	17.256	9.256	8.965	9.333	558.695	538.963	534.89	22.1478	23.2221	24.4145	265.48	274.189	286.52	7.6485	8.2134	8.2147
6	8.151	9.0473	8.121				11.1214	11.5896	12.001	264.358	249.896	260.69	63.8942	69.1473	62.1071	902.147	856.325	906.445	3.9854	4.0124	4.1021
7	8.943	9.014	9.169							995.686	984.124	973.21	43.0147	40.1118	43.114	165.478	180.147	189.23	5.9651	6.6984	5.984
8	7.358	7.041	6.989							775.589	795.682	785.145	10.9125	12.0014	10.885	184.214	165.875	185.223	7.4586	7.9561	8.6547
9										674.258	696.314	690.99	57.256	52.996	58.114	220.457	251.475	245.14	9.457	10.6236	9.4718
10										204.789	213.458	215.447	77.889	70.147	75.114	170.427	181.581	170.74	20.7415	23.1245	20.1147
11										269.98	266.632	298.6	22.9896	25.1123	21.854	172.752	159.245	175.85	14.1432	15.0517	14.014
12										968.478	1000.45	989.69	50.1478	55.5512	51.014	700.463	664.925	729.14
13										164.258	186.254	184.23	26.698	24.653	27.587	374.256	400.143	384.173
14										1001.46	961.214	960.587	80.478	89.35	86.147	891.743	901.363	899.14
15										998.962	910.258	981.255	44.2586	40.112	40.021	370.454	395.145	396.44
16										1001.45	1039.4	924.56	37.415	35.298	36.111	300.124	285.361	309.475
17										165.478	186.131	183.415	11.023	10.245	11.987	701.451	708.47	652.147
18										590.458	531.21	520.14	8.124	7.956	8.623	796.477	801.746	770.221
19										989.25	902.587	862.52	8.924	8.724	9.747	421.148	450.972	493.142
20										745.89	801.256	786.981	42.014	45.369	48.114	928.252	867.884	895.147
21										135.987	157.254	139.563	13.915	13.587	15.014	705.736	675.392	686.144
22										599.658	574.961	587.01	33.124	30.147	30.989	856.996	951.256	884.142
23										986.987	935.687	1039.14				203.124	185.142	179.414
24										836.692	924.235	927.897
25										154.65	139.25	147.251
26										173.36	190.11	192.365
27										957.141	1007.1	971.142
28										336.987	370.12	367.365
29										327.789	352.321	362.14
30										928.489	959.658	1002.35
31										445.256	494.283	495.147
32										212.369	240.314	210.65

## Sheet: AirSam-Calculus
				nicotine, calculated from peak area, in ng/L air
	Average	STD	RSD	Average	STD	RSD	Average	STD	RSD	Average	STD	RSD	Average	STD	RSD	Average	STD	RSD	Average	STD	RSD
No. of places / buildings	High schools (corridor)			Universities (corridor)			Hospitals (waiting room)			Pubs (smoking)			Pubs (nonsmoking)			Restaurants (smoking)			Restaurants (nonsmoking)
1	12.068	0.157121	1.30196	17.0907	0.189616	1.10947	24.3461	1.46295	6.00896	547.153	8.17007	1.4932	14.4783	0.665135	4.594	687.248	15.9043	2.3142	65.4919	4.38983	6.70286
2	4.03367	0.168619	4.18029	24.1819	0.253901	1.04997	14.1103	0.592056	4.1959	587.377	9.76234	1.66202	24.441	1.03095	4.21812	178.268	9.17062	5.14428	12.2947	0.397265	3.23119
3	6.14933	0.287126	4.66922	35.4629	1.41422	3.98789	8.11233	0.301082	3.71141	987.498	12.1278	1.22814	8.00273	0.472787	5.90782	587.396	12.6317	2.15047	45.1328	2.58846	5.7352
4	3.00367	0.130355	4.33985	22.205	1.2983	5.8469	27.4447	0.879831	3.20584	247.224	8.33353	3.37084	9.41101	0.603126	6.40872	893.173	15.6488	1.75204	22.487	1.38002	6.13699
5	10.4207	0.710476	6.81795	17.3182	0.39935	2.30595	9.18467	0.194094	2.11324	544.183	12.732	2.33965	23.2615	1.13386	4.87442	275.396	10.5718	3.83877	8.02553	0.326521	4.06853
6	8.43977	0.526353	6.23658				11.5707	0.440106	3.80363	258.315	7.51791	2.91037	65.0495	3.65954	5.62577	888.306	27.7793	3.12723	4.0333	0.0610928	1.51471
7	9.042	0.115572	1.27817							984.34	11.2396	1.14184	42.0802	1.70538	4.05269	178.285	11.985	6.72237	6.21583	0.418022	6.72511
8	7.12933	0.199731	2.80153							785.472	10.0505	1.27955	11.2663	0.636764	5.65193	178.437	10.891	6.10354	8.02313	0.600861	7.48911
9										687.187	11.5092	1.67483	56.122	2.74098	4.88396	239.024	16.3885	6.85643	9.8508	0.669305	6.79443
10										211.231	5.66717	2.68292	74.3833	3.92238	5.27319	174.249	6.35134	3.64497	21.3269	1.588	7.446
11										278.404	17.5702	6.31104	23.3186	1.65388	7.09254	169.282	8.82952	5.21586	14.403	0.565521	3.92642
12										986.206	16.2682	1.64958	52.2377	2.9021	5.55558	698.176	32.1685	4.60751
13										178.247	12.1573	6.82047	26.3127	1.50448	5.71769	386.191	13.0609	3.38199
14										974.419	23.4168	2.40316	85.325	4.49276	5.26546	897.415	5.03656	0.56123
15										963.492	46.9441	4.87229	41.4639	2.42074	5.83819	387.346	14.6435	3.78047
16										988.469	58.5083	5.91909	36.2747	1.06795	2.94406	298.32	12.1578	4.07542
17										178.341	11.2224	6.29268	11.085	0.872653	7.87238	687.356	30.6932	4.4654
18										547.269	37.8098	6.90881	8.23433	0.346918	4.21307	789.481	16.8867	2.13896
19										918.119	64.777	7.0554	9.13167	0.542196	5.93753	455.087	36.173	7.94858
20										778.042	28.745	3.69453	45.1657	3.05508	6.76416	897.094	30.2311	3.36989
21										144.268	11.3875	7.89326	14.172	0.747408	5.27384	689.091	15.3851	2.23267
22										587.21	12.3497	2.10312	31.42	1.53459	4.8841	897.465	48.5217	5.40653
23										987.271	51.7271	5.2394				189.227	12.3715	6.53793
24										896.275	51.6326	5.7608
25										147.05	7.70196	5.23764
26										185.278	10.383	5.60399
27										978.46	25.7695	2.63368
28										358.157	18.3856	5.1334
29										347.417	17.6929	5.09269
30										963.498	37.0784	3.84831
31										478.229	28.5584	5.97171
32										221.111	16.6525	7.53128

## Sheet: AirSamp_Table
		rounded values: nicotine, ng/L air
		High schools (corridor)	Universities (corridor)	Hospitals (waiting room)	Pubs (smoking)	Pubs (nonsmoking)	Restaurants (smoking)	Restaurants (nonsmoking)
	No. of buildings	8	5	6	32	22	23	11
	Lowest value	3	17	8	144	8	169	4
	Highest value	12	35	27	988	85	897	65
	Median value	7.375	23	15.6667	591.125	32.1364	509.348	19.4545
	1	12	17	24	547	14	687	65
	2	4	24	14	587	24	178	12
	3	6	35	8	987	8	587	45
	4	3	22	27	247	9	893	22
	5	10	17	9	544	23	275	8
	6	8		12	258	65	888	4
	7	9			984	42	178	6
	8	7			785	11	178	8
	9				687	56	239	9
	10				211	74	174	21
	11				278	23	169	14
	12				986	52	698
	13				178	26	386
	14				974	85	897
	15				963	41	387
	16				988	36	298
	17				178	11	687
	18				547	8	789
	19				918	9	455
	20				778	45	897
	21				144	14	689
	22				587	31	897
	23				987		189
	24				896
	25				147
	26				185
	27				978
	28				358
	29				347
	30				963
	31				478
	32				221

## Sheet: AirSamp_Fig3)
		rounded values: nicotine, ng/L air
		High schools (corridor)	No.	Universities (corridor)	No	Hospitals (waiting room)	No	Pubs (smoking)	No	Pubs (nonsmoking)	No	Restaurants (smoking)	No	Restaurants (nonsmoking)	No
	No. of buildings	8		5		6		32		22		23		11
	Lowest value	3		17		8		144		8		169		4
	Highest value	12		35		27		988		85		897		65
	Median value	7.375	1	23	2	15.6667	3	591.125	4	32.1364	5	509.348	6	19.4545	7
	1	12	1	17	2	24	3	547	4	14	5	687	6	65	7
	2	4	1	24	2	14	3	587	4	24	5	178	6	12	7
	3	6	1	35	2	8	3	987	4	8	5	587	6	45	7
	4	3	1	22	2	27	3	247	4	9	5	893	6	22	7
	5	10	1	17	2	9	3	544	4	23	5	275	6	8	7
	6	8	1			12	3	258	4	65	5	888	6	4	7
	7	9	1					984	4	42	5	178	6	6	7
	8	7	1					785	4	11	5	178	6	8	7
	9							687	4	56	5	239	6	9	7
	10							211	4	74	5	174	6	21	7
	11							278	4	23	5	169	6	14	7
	12							986	4	52	5	698	6
	13							178	4	26	5	386	6
	14							974	4	85	5	897	6
	15							963	4	41	5	387	6
	16							988	4	36	5	298	6
	17							178	4	11	5	687	6
	18							547	4	8	5	789	6
	19							918	4	9	5	455	6
	20							778	4	45	5	897	6
	21							144	4	14	5	689	6
	22							587	4	31	5	897	6
	23							987	4			189	6
	24							896	4
	25							147	4
	26							185	4
	27							978	4
	28							358	4
	29							347	4
	30							963	4
	31							478	4
	32							221	4

## Sheet: UrineSamples
		Bar (20) Smoking allowed						Hospital (6)						Our laboratory
		Exp. 1	Exp. 2	Exp. 3	Average	STD	RDS	Exp. 1	Exp. 2	Exp. 3	Average	STD	RDS	Exp. 1	Exp. 2	Average	STD	RDS	LOQ
	Nicotine in air (ng·L-1)	745.89	801.256	786.981	778.042	28.745	3.69453	11.1214	11.5896	12.001	11.5707	0.440106	3.80363	1.124	0.978	1.051	0.103238	9.8228	2.5
	Cotinine in urine (ng·mL-1)	2417.14	2145.32	2161.42	2241.29	152.499	6.80408	32.478	35.248	35.114	34.28	1.56202	4.55664	1.328	1.122	1.225	0.145664	11.8909	2.5
	Nicotine in urine (ng·mL-1)	358.141	387.214	373.98	373.112	14.5559	3.90123	5.574	5.633	5.924	5.71033	0.187378	3.28138	0.9415	2.1	1.52075	0.819183	53.8671	2.5
	Table to be published
		Barman in a Pub where smoking was allowed	Janitor in a hospital	Laboratory technician
	Nicotine in air (ng·L-1)	778	12	<LOQ
	Cotinine in urine (ng·mL-1)	2241	34	<LOQ
	Nicotine in urine (ng·mL-1)	373	5.7	<LOQ

[truncated: 1 more sheets: Solvents]
